# Supplementary material for: Tightly-Coupled Plant-Soil Nitrogen Cycling: Comparison of Organic Farms across an Agricultural Landscape
Source: PLoS One. 2015 Jun 29;10(6):e0131888. doi: 10.1371/journal.pone.0131888 (PMC4487741; doi:10.1371/journal.pone.0131888)
Supplement: S1 Table — (XLSX) [file pone.0131888.s003.xlsx]

## Sheet: Sheet1
Table S1: Geographic coordinates of 13 organically-managed Roma-type tomato fields sampled over the 2011 growing season.
	latitude	longitude
Field 1	38°33'33" N	121°58'32" W
Field 2	38°38'47" N	121°59'30" W
Field 3	38°33'21" N	121°53'05" W
Field 4	38°45'15" N	122°03'05" W
Field 5	38°34'14" N	121°57'02" W
Field 6	38°41'42" N	121°53'21" W
Field 7	38°46'16" N	122°09'46" W
Field 8	38°42'41" N	122°03'54" W
Field 9	38°41'14" N	121°53'29" W
Field 10	38°42'42" N	121°49'06" W
Field 11	38°41'53" N	121°48'21" W
Field 12	38°51'42" N	122°12'34" W
Field 13	38°42'12" N	121°48'38" W
