# Supplementary material for: Tightly-Coupled Plant-Soil Nitrogen Cycling: Comparison of Organic Farms across an Agricultural Landscape
Source: PLoS One. 2015 Jun 29;10(6):e0131888. doi: 10.1371/journal.pone.0131888 (PMC4487741; doi:10.1371/journal.pone.0131888)
Supplement: S2 Table — Data are presented as back-transformed means (n = 6) ± 95% confidence intervals. (XLSX) [file pone.0131888.s004.xlsx]

## Sheet: Suppl Table 1
Supplementary Table 1: Inorganic N pools across all fields, times, and depths. Data are presented as back-transformed means (n=6) ± 95% confidence intervals.
NH4+-N
	pre-transplant						mid-season						harvest
	0-15 cm		15-30 cm		30-75 cm		0-15 cm		15-30 cm		30-75 cm		0-15 cm		15-30 cm		30-75 cm
field	mean	95% CI	mean	95% CI	mean	95% CI	mean	95% CI	mean	95% CI	mean	95% CI	mean	95% CI	mean	95% CI	mean	95% CI
1	0.73	(0.4 - 1.2)	0.87	(0.6 - 1.2)	0.48	(0 - 1.1)	0.28	(0.2 - 0.3)	0.71	(0.5 - 1)	0.57	(0.3 - 0.9)	0.6	(0.2 - 1.2)	0.71	(0.5 - 0.9)	0.32	(0.1 - 0.5)
2	0.66	(0.2 - 1.2)	0.79	(0.6 - 1)	0.27	(0.1 - 0.5)	0.37	(0.3 - 0.5)	0.56	(0.4 - 0.8)	0.28	(0.2 - 0.4)	0.65	(0.5 - 0.9)	0.87	(0.7 - 1.1)	0.44	(0.2 - 0.7)
3	1.55	(0.9 - 2.5)	1.47	(0.9 - 2.3)	0.46	(0.2 - 0.8)	0.37	(0.3 - 0.4)	0.57	(0.3 - 0.8)	1	(0.6 - 1.5)	0.8	(0.5 - 1.1)	1.14	(0.7 - 1.7)	2.47	(2.2 - 2.7)
4	30.54	(6.5 - 131.8)	4.96	(3.3 - 7.2)	1.13	(0.5 - 2)	1.08	(0.5 - 1.8)	1.07	(0.9 - 1.3)	0.61	(0.5 - 0.7)	1.52	(0.5 - 3.2)	1.2	(0.3 - 2.7)	0.36	(0.1 - 0.7)
5	1.37	(1 - 1.9)	1.09	(0.9 - 1.3)	0.73	(0.4 - 1.1)	1.18	(1 - 1.4)	0.5	(0.3 - 0.7)	0.22	(0.1 - 0.4)	0.74	(0.5 - 1.1)	0.83	(0.6 - 1.1)	0.38	(0.2 - 0.6)
6	1.6	(1.2 - 2)	0.99	(0.6 - 1.4)	0.41	(0.2 - 0.7)	0.51	(0.4 - 0.6)	0.58	(0.2 - 1)	0.29	(0.1 - 0.5)	0.43	(0.3 - 0.5)	0.58	(0.5 - 0.7)	0.31	(0.3 - 0.4)
7	5.89	(3.9 - 8.6)	1.34	(0.9 - 1.8)	0.3	(0.1 - 0.6)	1.39	(1 - 1.9)	0.8	(0.6 - 1)	0.43	(0.3 - 0.6)	0.65	(0.4 - 1)	0.54	(0.3 - 0.8)	0.45	(0.3 - 0.6)
8	1	(0.9 - 1.1)	0.48	(0.3 - 0.7)	0.27	(0.2 - 0.4)	0.33	(0.2 - 0.5)	1.14	(0.9 - 1.5)	0.25	(0.1 - 0.5)	0.86	(0.6 - 1.1)	0.31	(0.1 - 0.5)	0.14	(0.1 - 0.2)
9	1.82	(1.4 - 2.3)	0.79	(0.5 - 1.1)	0.32	(0.2 - 0.4)	0.52	(0.3 - 0.8)	0.68	(0.6 - 0.8)	0.42	(0.3 - 0.5)	0.63	(0.4 - 0.9)	0.59	(0.4 - 0.8)	0.26	(0.1 - 0.4)
10	1.41	(1.2 - 1.6)	1.03	(0.8 - 1.3)	0.3	(0.2 - 0.4)	0.44	(0.4 - 0.5)	0.69	(0.6 - 0.8)	0.57	(0.4 - 0.8)	0.56	(0.4 - 0.7)	0.58	(0.4 - 0.8)	0.36	(0.2 - 0.5)
11	1.06	(0.9 - 1.3)	0.9	(0.5 - 1.4)	0.28	(0.2 - 0.3)	0.23	(0.1 - 0.4)	0.59	(0.4 - 0.8)	0.43	(0.3 - 0.6)	0.37	(0.2 - 0.5)	0.31	(0.2 - 0.4)	0.19	(0.1 - 0.3)
12	0.91	(0.7 - 1.1)	0.72	(0.5 - 0.9)	0.15	(0.1 - 0.2)	0.18	(0.1 - 0.3)	0.67	(0.4 - 1)	0.62	(0.5 - 0.8)	0.48	(0.3 - 0.7)	0.96	(0.3 - 2.1)	0.4	(0.2 - 0.6)
13	1.28	(0.9 - 1.7)	1	(0.6 - 1.4)	0.35	(0.1 - 0.7)	0.41	(0.3 - 0.5)	0.54	(0.4 - 0.6)	0.55	(0.4 - 0.8)	0.63	(0 - 1.8)	0.47	(0.2 - 0.8)	0.31	(0.2 - 0.4)
NO3--N
	pre-transplant						mid-season						harvest
	0-15 cm		15-30 cm		30-75 cm		0-15 cm		15-30 cm		30-75 cm		0-15 cm		15-30 cm		30-75 cm
field	mean	95% CI	mean	95% CI	mean	95% CI	mean	95% CI	mean	95% CI	mean	95% CI	mean	95% CI	mean	95% CI	mean	95% CI
1	4.07	(3.2 - 5.2)	3.75	(3.2 - 4.3)	1.89	(0.9 - 3.4)	0.16	(0 - 0.5)	0.11	(0 - 0.4)	0.04	(0 - 0.1)	4.72	(3.3 - 6.6)	2.51	(1.6 - 3.7)	1.36	(0.7 - 2.3)
2	7.39	(6.1 - 8.9)	7.02	(6 - 8.2)	3.28	(2.5 - 4.2)	0.52	(0.3 - 0.8)	0.14	(0.1 - 0.2)	0.24	(0 - 0.7)	2.98	(2 - 4.3)	1.94	(1.1 - 3.1)	0.19	(0 - 0.5)
3	5.75	(3.2 - 9.9)	6.57	(5 - 8.6)	3.79	(2.6 - 5.3)	3.49	(1.6 - 6.7)	0.88	(0.5 - 1.4)	0.32	(0 - 0.9)	4.36	(3.1 - 6)	2.03	(0.9 - 3.9)	0.14	(0 - 0.3)
4	10.73	(7.6 - 15)	3.86	(2.7 - 5.4)	0.65	(0 - 1.9)	35.01	(14.5 - 82.7)	3.78	(2.6 - 5.4)	2.01	(0.8 - 4)	10.12	(3.2 - 28.1)	5.97	(3.5 - 9.7)	0.76	(0 - 4.2)
5	6.15	(4.9 - 7.6)	4.99	(3.9 - 6.3)	5.72	(3.6 - 8.8)	10.03	(6.8 - 14.6)	2.19	(0.7 - 5.1)	1	(0 - 2.9)	6.81	(4.2 - 10.6)	4.8	(2.7 - 8.2)	1.2	(0.6 - 2)
6	4.99	(3.7 - 6.6)	1.94	(1.2 - 2.9)	0.25	(0 - 0.7)	13.72	(5.9 - 30.4)	3.56	(0.6 - 11.7)	1.36	(0.2 - 3.8)	3.11	(2.9 - 3.4)	2.54	(1.6 - 3.8)	0.82	(0.4 - 1.4)
7	2.49	(1.7 - 3.5)	2	(1.1 - 3.3)	0.37	(0.2 - 0.6)	11.39	(5.8 - 21.4)	1.03	(0.3 - 2.2)	0.5	(0.3 - 0.8)	5.42	(3.6 - 8)	2.16	(1 - 4.1)	0.57	(0.2 - 1)
8	10.15	(8.2 - 12.6)	6.95	(5.7 - 8.4)	8.1	(4.5 - 14)	3.02	(0.8 - 8.2)	0.43	(0.2 - 0.7)	0.85	(0 - 2.5)	2.67	(0.4 - 8.3)	1.71	(0.6 - 3.5)	0.47	(0.1 - 0.9)
9	5.35	(4 - 7)	1.54	(1 - 2.2)	0.98	(0 - 4.3)	13.4	(5.3 - 31.9)	6.67	(3.9 - 10.9)	3.42	(1.5 - 6.8)	4.14	(3.1 - 5.4)	3.08	(2.2 - 4.2)	0.58	(0.3 - 0.9)
10	1.4	(0.8 - 2.3)	1.39	(1.2 - 1.6)	1.89	(0.5 - 4.7)	1.42	(0.8 - 2.2)	1.1	(0.1 - 3)	0.43	(0.1 - 0.9)	4.86	(3.6 - 6.4)	3.88	(2.9 - 5.1)	0.56	(0.3 - 0.9)
11	0.6	(0.2 - 1.2)	1.06	(0.7 - 1.5)	1	(0.5 - 1.7)	2.73	(1.7 - 4.2)	1.2	(0.4 - 2.5)	1.17	(0.7 - 1.8)	3.56	(2.3 - 5.3)	2.08	(1.3 - 3.1)	0.41	(0.2 - 0.7)
12	1.11	(0.4 - 2.2)	0.56	(0.3 - 0.9)	0.24	(0 - 0.9)	2.88	(2.2 - 3.7)	0.52	(0.2 - 0.9)	0.23	(0.1 - 0.4)	1.97	(1.1 - 3.2)	1.82	(0.9 - 3.2)	0.43	(0.2 - 0.7)
13	3.71	(2.8 - 4.8)	4.37	(3.5 - 5.3)	6.08	(2.9 - 11.7)	4.02	(2.6 - 6)	4.57	(2.1 - 8.9)	1.71	(0.8 - 3.1)	7.7	(5.4 - 10.8)	5.36	(3.8 - 7.5)	1.33	(0.8 - 2)
