# Supplementary material for: Tightly-Coupled Plant-Soil Nitrogen Cycling: Comparison of Organic Farms across an Agricultural Landscape
Source: PLoS One. 2015 Jun 29;10(6):e0131888. doi: 10.1371/journal.pone.0131888 (PMC4487741; doi:10.1371/journal.pone.0131888)
Supplement: S3 Table — Data are from harvest sampling at the end of the 2011 growing season. (XLSX) [file pone.0131888.s005.xlsx]

## Sheet: Suppl Table 2
Supplementary Table 2: Aboveground biomass and biomass N of organic Roma-type tomatoes from 13 fields in Yolo Co., California, USA. Data are from harvest sampling at the end of the 2011 growing season.
	Aboveground biomass at harvest (Mg ha-1, dry weight)								Aboveground biomass N at harvest (kg N ha-1)
	Shoot		Harvestable fruit		Total fruit		Total aboveground		Shoot N		Harvestable fruit N		Total aboveground N
field	mean	95% CI	mean	95% CI	mean	95% CI	mean	95% CI	mean	95% CI	mean	95% CI	mean	95% CI
1	2.47	0.7	1.61	0.53	2.47	0.55	4.94	1.06	31.98	13.76	31.97	11.62	63.95	22.41
2	5.59	0.5	4.76	0.44	5.81	0.54	11.4	1	100.67	7.39	87.66	13.98	188.33	20.02
3	3.77	0.22	5.11	0.41	5.7	0.54	9.47	0.72	54.27	3.32	88.6	16.79	113.33	49.88
4	5.23	0.51	4.86	0.56	5.5	0.63	10.73	1.06	79.02	6.82	163.92	45.32	242.93	50.35
5	4.4	0.51	6.44	1.02	7.42	0.95	11.82	1.41	70.42	12.74	141.3	20.04	211.72	31.56
6	3.15	0.64	5.56	0.77	5.87	0.85	9.01	1.32	47.37	10.65	96.99	15.72	144.36	23.29
7	1.73	0.46	2.49	0.61	2.66	0.67	4.39	1.04	22.66	6.63	55.68	12.8	78.34	18.62
8	4.4	0.5	2.44	0.69	3.47	0.9	7.87	1.07	76.69	10.23	65.16	22.7	141.85	23.39
9	4.47	0.56	5.74	0.34	6.16	0.4	10.63	0.9	78.78	5.35	137.35	9.11	216.13	13.61
10	2.97	0.62	5.24	0.89	5.91	0.8	8.88	1.01	46.41	9.04	95.08	11.5	141.5	18.03
11	3	0.41	4.21	0.74	4.76	0.73	7.75	0.95	41.86	6.02	99.42	13.76	141.28	15.98
12	3.24	0.6	3.62	1.3	4.03	1.49	7.26	2.05	50.74	11.77	102.29	33.55	153.03	44.42
13	2.87	0.57	4.09	0.59	4.72	0.6	7.6	1.05	46.98	5.82	119.1	5.62	166.08	5.98
mean	3.63769		4.32077		4.96		8.59615		57.5269		98.8092		154.064
CV	29.588		31.9576		28.2128		25.6173		36.7707		35.126		32.44
